# Supplementary material for: Association between HLA Class II Alleles/Haplotypes and Genomic Ancestry in Brazilian Patients with Type 1 Diabetes: A Nationwide Exploratory Study
Source: Genes (Basel). 2023 Apr 27;14(5):991. doi: 10.3390/genes14050991 (PMC10218425; doi:10.3390/genes14050991)
Supplement: Supplementary file 1 [file genes-14-00991-s001.zip]

Archive with 1 entries (1 files):
- genes-2341716-supplementary.pdf
